# Supplementary material for: Energetic Bio-Activation of Some Organic Molecules and Their Antioxidant Activity in the Pulp of the Moroccan Argan Tree «Argania spinosa L.»
Source: Molecules. 2022 May 22;27(10):3329. doi: 10.3390/molecules27103329 (PMC9144852; doi:10.3390/molecules27103329)
Supplement: Supplementary file 1 [file molecules-27-03329-s001.zip]

Archive with 1 entries (1 files):
- molecules-1708532-supplementary.pdf
